# Supplementary material for: Ongoing uncoordinated anthropogenic emission abatement promotes atmospheric new particle growth in a Chinese megacity
Source: Nat Commun. 2025 Jul 21;16:6720. doi: 10.1038/s41467-025-62011-6 (PMC12280209; doi:10.1038/s41467-025-62011-6)
Supplement: Supplementary file 3 — Source Data [file 41467_2025_62011_MOESM3_ESM.xlsx]

## Sheet: Figure_1
a
	NOx	AVOCs	AVOCs_from Liu et al. (2024)	SO2	OX	CS
2017	44.3	26	27.7	1.7	47.1	0.0198
2018	42.4	24.2	19.2	1	50.9	0.0187
2019	33		23.1	1.5	49.9	0.0202
2020	27.9		15.2	1.4	42	0.0192
2021	23	13.5		1.1	40	0.0194
b
	GR1.5-3 (ave)	GR1.5-3 (25%)	GR1.5-3 (50%)	GR1.5-3 (75%)	GR3-7 (ave)	GR3-7 (25%)	GR3-7 (50%)	GR3-7 (75%)	GR7-25 (ave)	GR7-25 (25%)	GR7-25 (50%)	GR7-25 (75%)
2017					2.2	1.6	1.9	2.6	2.9	2.2	2.5	3.7
2018	1.5	1.2	1.4	2	2.4	2	2.3	2.9	3.2	2.3	3	3.9
2019					2.7	1.7	2.9	3.9	3.5	2.3	3.6	5
2020					3	2.6	3	3.8	3.6	3	4	5.1
2021	2.2	1.3	2.1	2.7	3.2	2.3	3.1	3.9	3.9	2.8	4.1	5.6

## Sheet: Figure_2
a						c
VBS	1.5-3nm	3-7nm	7-25nm			VBS	2018	2021
SA	0.4	0.35	0.25			SA	3100000	2500000
-10	0.072361	0.0621085	0.0632696			<=-5	7950000	11000000
-9	0.0994005	0.0934389	0.0847982			-4	3700000	5100000
-8	0.111393	0.101409	0.102046			-3	4700000	5100000
-7	0.292074	0.269728	0.255622			-2	6400000	5300000
-6	0.291164	0.308824	0.323819			>=-1	34700000	17800000
-5	0.514422	0.48466	0.465474
-4	0.493493	0.696606	0.773066
-3	0.0207997	0.477901	0.56209
-2	0	0.036104	0.387173
-1	0	0	0.0287803
0	0	0	0
b
VBS	2018	2021
SA	3100000	2500000
-9	2400000	3200000
-8	750000	910000
-7	1000000	1500000
-6	1400000	2270000
-5	2400000	3100000
-4	3700000	5100000
-3	4700000	5100000
-2	6400000	5300000
-1	8200000	5700000
0	7400000	4200000
1	6800000	3300000
2	6200000	1700000
3	4200000	850000
4	1100000	1100000
5	830000	940000

## Sheet: Figure_3
a							b
AVOC	OOMS	LOGC<=-2	LOGC<=-3	LOGC<=-4			NOX	LOGC<=-2	LOGC<=-3	LOGC<=-4
12.7	63500000	34300000	28000000	19600000			5.8	0.659	0.516	0.397
8.1	45000000	26800000	20800000	15000000			5	0.689	0.54	0.417
12.7	73000000	37900000	31300000	26000000			13.9	0.611	0.451	0.332
19.5	71800000	44300000	34900000	27600000			33.3	0.542	0.399	0.295
22	85000000	51900000	40200000	33100000			32.3	0.516	0.36	0.258
19	49500000	34900000	28400000	22600000			13.3	0.604	0.446	0.349
9	59600000	31900000	25500000	20600000			15	0.621	0.457	0.346
14.9	61200000	36300000	28000000	20600000			24.9	0.512	0.379	0.272
5.5	50800000	26200000	20800000	15600000			8.5	0.661	0.502	0.38
9.5	45900000	27000000	23000000	17400000			26.7	0.553	0.4	0.271
15.7	43000000	27200000	21000000	15600000			52.6	0.503	0.358	0.254
9.6	34900000	17700000	14200000	10800000			30.5	0.51	0.358	0.254
4.1	25200000	17000000	12800000	9000000			20	0.602	0.451	0.335
12	42000000	25000000	20000000	14000000			7.7	0.65	0.486	0.356
							9.1	0.613	0.466	0.345
							49.7	0.492	0.342	0.245
							21.5	0.542	0.388	0.282
							25.6	0.565	0.423	0.309
							10.7	0.633	0.488	0.376
							28.8	0.524	0.37	0.257
							35.3	0.522	0.376	0.268
							41.5	0.518	0.36	0.249
							48.2	0.519	0.364	0.27
							30.8	0.556	0.411	0.276
							12.1	0.636	0.484	0.348
							11.5	0.609	0.457	0.355
c
site	temp_ave	OOMs_ave	reference				d	NOx	nOeff_ave	reference
Beijing 2021 Autumn_NPF	290	44300000	This study				Beijing 2021 Autumn_NPF	14	5.1	This study
Beijing 2021 Autumn	289.3	48500000	This study				Beijing 2021 Autumn	24	4.85	This study
Beijing 2018 Autumn_NPF	284.2	58000000	Qiao et al. (2021)				Beijing 2018 Winter	46.2	4.23	Nie et al. (2022)
Beijing 2018 Winter	273	23800000	Nie et al. (2022)				Beijing 2019 Spring	25.2	4.46	Guo et al. (2022)
Beijing 2019 Spring	287.7	82000000	Guo et al. (2022)				Beijing 2019 Autumn	51.6	4.13	Guo et al. (2023)
Beijing 2019 Autumn	286.4	95000000	Guo et al. (2023)				Beijing 2019 Winter	39.9	4.19	Guo et al. (2024)
Beijing 2019 Winter	274.3	26400000	Guo et al. (2024)				Shanghai 2018 Autumn	47.2	4.75	Nie et al. (2022)
Shanghai 2018 Winter	284.3	47000000	Tian et al. (2022)				Nanjing 2018 Autumn	19.3	4.37	Nie et al. (2023)
Shanghai 2018 Autumn	282.7	77800000	Nie et al. (2021)				Hong Kong 2018 Autumn	3.1	4.65	Nie et al. (2024)
Nanjing 2018 Autumn	286.1	77400000	Nie et al. (2022)				Xiamen 2021 Autumn	8.6	5.27	Yang et al. (2023)
Hong Kong 2018 Autumn	295.6	223000000	Nie et al. (2023)
Xiamen 2021 Autumn	305.6	155000000	Yang et al. (2023)

## Sheet: Figure_4
a	LOGC<=-4
	NOX
AVOC	0.5	5	10	15	20	25	30	35	40	45	50			AVOCs_ave	AVOCs_25%	AVOCs_75%	NOx_ave	NOx_25%	NOx_75%
5	2.15907e+07	1.51307e+07	1.3186e+07	1.20485e+07	1.12413e+07	1.06153e+07	1.01038e+07	9.67132e+06	9.29669e+06	8.96625e+06	8.67065e+06		2018	15	12	18	21	31	38
7.5	2.44315e+07	1.71215e+07	1.4921e+07	1.36338e+07	1.27205e+07	1.20121e+07	1.14332e+07	1.09439e+07	1.05199e+07	1.0146e+07	9.81153e+06		2021	12	10	14	12	6	20
10	2.72724e+07	1.91124e+07	1.6656e+07	1.52191e+07	1.41996e+07	1.34088e+07	1.27627e+07	1.22164e+07	1.17432e+07	1.13258e+07	1.09524e+07
12.5	3.01133e+07	2.11033e+07	18391000	1.68044e+07	1.56787e+07	1.48056e+07	1.40921e+07	1.34889e+07	1.29664e+07	1.25056e+07	1.20933e+07
15	3.29542e+07	2.30942e+07	20126000	1.83897e+07	1.71578e+07	1.62023e+07	1.54216e+07	1.47615e+07	1.41897e+07	1.36853e+07	1.32342e+07
17.5	3.5795e+07	2.5085e+07	21861000	1.99751e+07	1.8637e+07	1.75991e+07	1.6751e+07	1.6034e+07	1.54129e+07	1.48651e+07	1.4375e+07
20	3.86359e+07	2.70759e+07	23596000	2.15604e+07	2.01161e+07	1.89958e+07	1.80805e+07	1.73066e+07	1.66362e+07	1.60449e+07	1.55159e+07
22.5	4.14768e+07	2.90668e+07	25331000	2.31457e+07	2.15952e+07	2.03926e+07	1.94099e+07	1.85791e+07	1.78594e+07	1.72246e+07	1.66568e+07
b	GR3-7
	NOX
AVOC	0.5	5	10	15	20	25	30	35	40	45	50
5	3.22044	2.31122	2.03751	1.87741	1.76381	1.67569	1.6037	1.54283	1.4901	1.44359	1.40199
7.5	3.65471	2.62585	2.31613	2.13496	2.00641	1.90671	1.82524	1.75636	1.6967	1.64407	1.59699
10	4.08898	2.94048	2.59475	2.39251	2.24902	2.13772	2.04678	1.96989	1.90329	1.84454	1.79199
12.5	4.52325	3.25512	2.87337	2.65007	2.49163	2.36873	2.26832	2.18342	2.10988	2.04501	1.98699
15	4.95752	3.56975	3.15199	2.90762	2.73423	2.59974	2.48986	2.39695	2.31647	2.24549	2.18199
17.5	5.39179	3.88438	3.43061	3.16517	2.97684	2.83076	2.7114	2.61048	2.52307	2.44596	2.37698
20	5.82605	4.19902	3.70923	3.42273	3.21945	3.06177	2.93294	2.82401	2.72966	2.64643	2.57198
22.5	6.26032	4.51365	3.98785	3.68028	3.46205	3.29278	3.15448	3.03754	2.93625	2.8469	2.76698
